# Supplementary material for: New species of Vomerina Winterton (Diptera, Therevidae, Agapophytinae) from Australia
Source: Zookeys. 2012 Aug 30;(218):65–75. doi: 10.3897/zookeys.218.2380 (PMC3433873; doi:10.3897/zookeys.218.2380)
Supplement: XML Treatment for Vomerina [file zookeys.218.2380-treatment1.xml]

<!DOCTYPE tp:taxon-treatment
  PUBLIC "-//TaxonX//DTD Taxonomic Treatment Publishing DTD v0 20100105//EN" "tax-treatment-NSO.dtd">
<tp:taxon-treatment xmlns:tp="http://www.plazi.org/taxpub"><tp:treatment-meta><mixed-citation publication-type="journal"><person-group><name><surname>Winterton</surname><given-names>Shaun L.</given-names></name><name><surname>Ferguson</surname><given-names>David J.</given-names></name></person-group><article-title>New species of 
                    <italic>Vomerina</italic> Winterton (Diptera, Therevidae, Agapophytinae) from Australia
                </article-title><source>Zookeys</source><day>30</day><month>8</month><year>2012</year><volume>2012</volume><issue>218</issue><fpage>65</fpage><lpage>75</lpage><pub-id pub-id-type="doi">10.3897/zookeys.218.2380</pub-id></mixed-citation></tp:treatment-meta><tp:nomenclature><tp:taxon-name>
                        <tp:taxon-name-part taxon-name-part-type="genus">Vomerina</tp:taxon-name-part>
                    <object-id xmlns:xlink="http://www.w3.org/1999/xlink" xlink:type="simple">urn:lsid:zoobank.org:act:7781FCA5-2F6F-49CF-B629-1CAB9799A914</object-id>
								<object-id xmlns:xlink="http://www.w3.org/1999/xlink" xlink:type="simple">http://species-id.net/wiki/Vomerina</object-id>
								</tp:taxon-name><tp:taxon-authority>Winterton, 2007</tp:taxon-authority></tp:nomenclature><tp:treatment-sec sec-type="Type species"><title>Type species.</title><p><italic><tp:taxon-name>Vomerina humbug</tp:taxon-name></italic> Winterton, 2007: 22.</p></tp:treatment-sec><tp:treatment-sec sec-type="Diagnosis"><title>Diagnosis.</title><p>Body length 6.5–8.0 mm. Body glossy black with matte white (or silver) lateral stripe of dense pubescence on pleuron, usually extending to anterior segments of abdomen; male frons wider than ocellar tubercle at narrowest point; parafacial setae absent; male with single row of postocular setae; lower frons and face slightly to greatly protruding anteriorly; antenna length shorter than or equal to head length; scape cylindrical or bulbous; flagellum conical, style terminal; sternum with medial furrow lacking setal pile; posterior surface of mid coxa lacking setal pile; wing cell <italic>m<sub>3</sub></italic> closed; elongate velutum patches present on fore and hind femora; femora without macrosetae; male genitalia without medial atrium, inner gonocoxal process absent or greatly reduced; ventral lobe large, plowshare-shaped, projecting posteromedially with dense medial covering of velutum; dorsal apodeme of parameral sheath well sclerotized; ejaculatory apodeme and lateral ejaculatory apodeme short; gonocoxal apodeme much shorter than<!--PageBreak--> gonocoxite length; female with three spermathecae; spermathecal ducts joined to common spermathecal sac duct; acanthophorite spines A1 and A2 present, well developed.</p></tp:treatment-sec><tp:treatment-sec sec-type="Comments"><title>Comments.</title><p><xref ref-type="bibr" rid="B5">Winterton (2007)</xref> erected <italic><tp:taxon-name>Vomerina</tp:taxon-name></italic> based on the male of <italic><tp:taxon-name>Vomerina humbug</tp:taxon-name></italic>. The stripe of pubescence on the lower portion of the pleuron is distinctively matte white (almost glaucous gray) in <italic><tp:taxon-name>Vomerina humbug</tp:taxon-name></italic> and <italic><tp:taxon-name>Vomerina comapenis</tp:taxon-name></italic> sp. n., where it continues onto the posterior surface of the head and onto the anterior segments of the abdomen. In <italic><tp:taxon-name>Vomerina micora</tp:taxon-name></italic> sp. n., the stripe of dense pubescence is present only on the thorax and is silver. This type of pleural stripe is also found in many species of <italic><tp:taxon-name>Bonjeania</tp:taxon-name></italic> (e.g. <italic><tp:taxon-name>Bonjeania zwicki</tp:taxon-name></italic> Winterton, 2007) and numerous species of <italic><tp:taxon-name>Parapsilocephala</tp:taxon-name></italic> Kröber, 1912 and <italic><tp:taxon-name>Acraspisa</tp:taxon-name></italic> Kröber, 1912. There is a distinct similarity in body shape between <italic><tp:taxon-name>Vomerina</tp:taxon-name></italic> and certain <italic><tp:taxon-name>Bonjeania</tp:taxon-name></italic> species such as <italic><tp:taxon-name>Bonjeania webbi</tp:taxon-name></italic> <xref ref-type="bibr" rid="B5">Winterton 2007</xref> and <italic><tp:taxon-name>Bonjeania bapsis</tp:taxon-name></italic> Winterton, 2007. All have a conical head and similar body shape, but most <italic><tp:taxon-name>Bonjeania</tp:taxon-name></italic> species lack the distinct pleural stripe of pubescence, have a medial atrium and small ventral lobe on the male gonocoxites, while females have only a single spermatheca.</p></tp:treatment-sec><tp:treatment-sec sec-type="Included species"><title>Included species.</title><p><italic><tp:taxon-name>Vomerina comapenis</tp:taxon-name></italic> sp. n., <italic><tp:taxon-name>Vomerina humbug</tp:taxon-name></italic> Winterton, 2007, <italic><tp:taxon-name>Vomerina micora</tp:taxon-name></italic> sp. n.</p></tp:treatment-sec><tp:treatment-sec sec-type="Key to Vomerina species"><title>Key to <italic><tp:taxon-name>Vomerina</tp:taxon-name></italic> species</title><table-wrap content-type="key" position="float" orientation="portrait"><table><tbody><tr><td rowspan="1" colspan="1">1</td><td rowspan="1" colspan="1">Wing with costal area slightly infuscate, rest of wing hyaline; frons strongly projecting anteriorly; scape longer than flagellum, bulbous; pale setae on katatergite</td><td rowspan="1" colspan="1"><italic><tp:taxon-name>Vomerina humbug</tp:taxon-name></italic> Winterton, 2007</td></tr><tr><td rowspan="1" colspan="1">–</td><td rowspan="1" colspan="1">Wing infuscation more extensive; frons projecting only slightly; scape shorter than flagellum, cylindrical, not bulbous; dark setae on katatergite</td><td rowspan="1" colspan="1">2</td></tr><tr><td rowspan="1" colspan="1">2</td><td rowspan="1" colspan="1">Matte white lateral pubescence extending from pleuron onto anterior segments of abdomen as a continuous stripe; hind tibia with yellow band midway</td><td rowspan="1" colspan="1"><italic><tp:taxon-name>Vomerina comapenis</tp:taxon-name></italic> sp. n. (<xref ref-type="fig" rid="F1">Figs 1</xref><xref ref-type="fig" rid="F2">–2</xref>)</td></tr><tr><td rowspan="1" colspan="1">–</td><td rowspan="1" colspan="1">Silver lateral pubescence on pleuron only, absent from abdomen; hind tibia without yellow band</td><td rowspan="1" colspan="1"><italic><tp:taxon-name>Vomerina micora</tp:taxon-name></italic> sp. n. (<xref ref-type="fig" rid="F5">Figs 5</xref><xref ref-type="fig" rid="F7">–7</xref>)</td></tr></tbody></table></table-wrap></tp:treatment-sec><tp:treatment-sec><!--Section generated to contain objects referenced in tp:taxon-treatment.--><fig id="F1" position="float" orientation="portrait"><label>Figure 1.</label><caption><p><italic><tp:taxon-name>Vomerina comapenis</tp:taxon-name></italic> sp. n., male habitus, oblique view. Body length = 7.0 mm.</p></caption><graphic xmlns:xlink="http://www.w3.org/1999/xlink" xlink:href="ZooKeys-218-065-g001.jpg" position="float" orientation="portrait" xlink:type="simple"/></fig><fig id="F2" position="float" orientation="portrait"><label>Figure 2.</label><caption><p><italic><tp:taxon-name>Vomerina comapenis</tp:taxon-name></italic> sp. n., male habitus, lateral view. Body length = 7.0 mm.</p></caption><graphic xmlns:xlink="http://www.w3.org/1999/xlink" xlink:href="ZooKeys-218-065-g002.jpg" position="float" orientation="portrait" xlink:type="simple"/></fig><fig id="F5" position="float" orientation="portrait"><label>Figure 5.</label><caption><p><italic><tp:taxon-name>Vomerina micora</tp:taxon-name></italic> sp. n., female habitus. Body length = 8.0 mm.</p></caption><graphic xmlns:xlink="http://www.w3.org/1999/xlink" xlink:href="ZooKeys-218-065-g005.jpg" position="float" orientation="portrait" xlink:type="simple"/></fig><fig id="F7" position="float" orientation="portrait"><label>Figure 7.</label><caption><p><italic><tp:taxon-name>Vomerina micora</tp:taxon-name></italic> sp. n., female habitus, lateral view. Body length = 8.0 mm.</p></caption><graphic xmlns:xlink="http://www.w3.org/1999/xlink" xlink:href="ZooKeys-218-065-g007.jpg" position="float" orientation="portrait" xlink:type="simple"/></fig></tp:treatment-sec><ref-list><ref id="B5"><mixed-citation xmlns:xlink="http://www.w3.org/1999/xlink" xlink:type="simple"><person-group><name name-style="western"><surname>Winterton</surname><given-names>SL</given-names></name></person-group> (<year>2007</year>)<article-title> New species of <italic>Acraspisoides</italic> Hill &amp; Winterton and <italic>Bonjeania</italic> Irwin &amp; Lyneborg (Diptera: Therevidae: Agapophytinae), with the description of a new genus.</article-title><source>Zootaxa </source><volume>1438</volume>: <fpage>1</fpage>-<lpage>25</lpage>.</mixed-citation></ref></ref-list></tp:taxon-treatment>
