# Supplementary material for: New species of Vomerina Winterton (Diptera, Therevidae, Agapophytinae) from Australia
Source: Zookeys. 2012 Aug 30;(218):65–75. doi: 10.3897/zookeys.218.2380 (PMC3433873; doi:10.3897/zookeys.218.2380)
Supplement: XML Treatment for Vomerina comapenis [file zookeys.218.2380-treatment2.xml]

<!DOCTYPE tp:taxon-treatment
  PUBLIC "-//TaxonX//DTD Taxonomic Treatment Publishing DTD v0 20100105//EN" "tax-treatment-NSO.dtd">
<tp:taxon-treatment xmlns:tp="http://www.plazi.org/taxpub"><tp:treatment-meta><mixed-citation publication-type="journal"><person-group><name><surname>Winterton</surname><given-names>Shaun L.</given-names></name><name><surname>Ferguson</surname><given-names>David J.</given-names></name></person-group><article-title>New species of 
                    <italic>Vomerina</italic> Winterton (Diptera, Therevidae, Agapophytinae) from Australia
                </article-title><source>Zookeys</source><day>30</day><month>8</month><year>2012</year><volume>2012</volume><issue>218</issue><fpage>65</fpage><lpage>75</lpage><pub-id pub-id-type="doi">10.3897/zookeys.218.2380</pub-id></mixed-citation></tp:treatment-meta><tp:nomenclature><tp:taxon-name>
                        <tp:taxon-name-part taxon-name-part-type="genus">Vomerina</tp:taxon-name-part>
                        <tp:taxon-name-part taxon-name-part-type="species">comapenis</tp:taxon-name-part>
                    <object-id xmlns:xlink="http://www.w3.org/1999/xlink" xlink:type="simple">urn:lsid:zoobank.org:act:9249B712-FFB3-47A7-A34F-89EC0ECE7461</object-id>
								<object-id xmlns:xlink="http://www.w3.org/1999/xlink" xlink:type="simple">http://species-id.net/wiki/Vomerina_comapenis</object-id>
								</tp:taxon-name><tp:taxon-status xmlns:xlink="http://www.w3.org/1999/xlink" xlink:type="simple">sp. n.</tp:taxon-status><xref ref-type="fig" rid="F1">Figs 1</xref><xref ref-type="fig" rid="F2"/><xref ref-type="fig" rid="F3"/><xref ref-type="fig" rid="F4">–4</xref></tp:nomenclature><tp:treatment-sec sec-type="Type material"><title>Type material.</title><p>– <bold>Holotype</bold> male, AUSTRALIA: <bold>New South Wales:</bold> Boonanghi State Forest, 24 km W Kempsey, vic.[inity of] ‘The Blowhole’ [<named-content xmlns:xlink="http://www.w3.org/1999/xlink" content-type="dwc:verbatimCoordinates" xlink:type="simple">-31.0747, 152.5663</named-content>], 8.x.1993, G. &amp; A. Williams, riparian zone, dry rainforest (AM).</p></tp:treatment-sec><tp:treatment-sec sec-type="Diagnosis"><title>Diagnosis.</title><p>Wing dark infuscate; frons slightly projecting around antennal base; scape cylindrical, shorter than flagellum, not bulbous; black setae on katatergite; white pubescence on pleuron extending onto abdomen; male abdomen black apically; articulated inner gonocoxal process present, greatly reduced.</p></tp:treatment-sec><tp:treatment-sec sec-type="Description"><title>Description.</title><p>Body length: 7.0 mm. <italic>Head</italic>. Frons flat, surface rugose-striated medially, wider than ocellar tubercle at narrowest point, antennal base positioned low on frons; lower frons and face slightly protruding around antennal base; frons glossy black, silver-grey pubescence along eye margin; short setae sparsely distributed on lower frons; narrow medial stripe of silver pubescence around antennal bases on face, parafacial and along margin of eye; ocellar tubercle flat, glossy black; occiput concave, black, overlain with dense grey pubescence; single row of very short, black postocular setae; gena black, overlain with white pubescence admixed with white, elongate setae; palpus and labellum brown-black with sparse, dark setae; antenna black, onl<!--PageBreak-->y slightly shorter than head; short dark setae on scape and pedicel; scape shorter than flagellum length, cylindrical, with grey pubescence; flagellum conical with brownish suffusion. <italic>Thorax</italic>. Black, scutum and scutellum overlain with grey-black pubescence admixed with relatively short, dark setae; scutum with narrow, faint dorsocentral and medial stripe of pale grey pubescence; scutal macrosetae black; pleuron, sternum and coxae glossy black; distinctive broad stripe of matte white to silver pubescence along pleuron length; elongate pale setae on proepisternum, katepisternum and coxae, black setae on anepisternum and katatergite; legs black with pale setae of various lengths on femora, dark yellow band midway on mid and hind tibiae and basitarsus; wing smoky infuscate; venation dark; haltere brown-black; scutal chaetotaxy (pairs): notopleural, <!--PageBreak-->4; supra alar, 1; post alar, 1; dorsocentral, 1–2; scutellar, 1. <italic>Abdomen</italic>. Glossy black, uniform scattered pale setae, longer laterally, white-grey pubescence laterally on sternites 1–3. <italic>Male genitalia</italic>. Gonocoxite with outer gonocoxal processes reduced; articulated inner gonocoxal process greatly reduced; gonostylus broad; ventral lobe large, plowshare-shaped, projecting posteroventrally with velutinous pubescence on ventral surface (<xref ref-type="fig" rid="F3">Figs 3</xref><xref ref-type="fig" rid="F4">–4</xref>).</p><fig id="F1" position="float" orientation="portrait"><label>Figure 1.</label><caption><p><italic><tp:taxon-name>Vomerina comapenis</tp:taxon-name></italic> sp. n., male habitus, oblique view. Body length = 7.0 mm.</p></caption><graphic xmlns:xlink="http://www.w3.org/1999/xlink" xlink:href="ZooKeys-218-065-g001.jpg" position="float" orientation="portrait" xlink:type="simple"/></fig><fig id="F2" position="float" orientation="portrait"><label>Figure 2.</label><caption><p><italic><tp:taxon-name>Vomerina comapenis</tp:taxon-name></italic> sp. n., male habitus, lateral view. Body length = 7.0 mm.</p></caption><graphic xmlns:xlink="http://www.w3.org/1999/xlink" xlink:href="ZooKeys-218-065-g002.jpg" position="float" orientation="portrait" xlink:type="simple"/></fig><fig id="F3" position="float" orientation="portrait"><label>Figure 3.</label><caption><p><italic><tp:taxon-name>Vomerina comapenis</tp:taxon-name></italic> sp. n., male terminalia, lateral view. Scale line = 0.2 mm.</p></caption><graphic xmlns:xlink="http://www.w3.org/1999/xlink" xlink:href="ZooKeys-218-065-g003.jpg" position="float" orientation="portrait" xlink:type="simple"/></fig><fig id="F4" position="float" orientation="portrait"><label>Figure 4.</label><caption><p><italic><tp:taxon-name>Vomerina comapenis</tp:taxon-name></italic> sp. n., male terminalia, ventral view. Scale line = 0.2 mm.</p></caption><graphic xmlns:xlink="http://www.w3.org/1999/xlink" xlink:href="ZooKeys-218-065-g004.jpg" position="float" orientation="portrait" xlink:type="simple"/></fig></tp:treatment-sec><tp:treatment-sec sec-type="Etymology"><title>Etymology.</title><p>The species epithet is derived from the Latin, <italic>coma</italic> hairy; <italic>penis</italic>, intromitant organ; referring to the vestiture of the male genitalia.</p></tp:treatment-sec><tp:treatment-sec sec-type="Comments"><title>Comments.</title><p><italic><tp:taxon-name>Vomerina comapenis</tp:taxon-name></italic> sp. n. is muchsmaller in body size to <italic><tp:taxon-name>Vomerina humbug</tp:taxon-name></italic> and can be further distinguished by the frons being only slightly projecting, a non-bulbous antennal scape and darker wings. This species is distinguished from <italic><tp:taxon-name>Vomerina micora</tp:taxon-name></italic> sp. n. by the lateral velutum stripe extending onto the abdomen, abdomen uniformly black, and the scutum lacking grey pubescent dorsocentral stripes. The female is unknown.</p></tp:treatment-sec></tp:taxon-treatment>
