# Supplementary material for: New species of Vomerina Winterton (Diptera, Therevidae, Agapophytinae) from Australia
Source: Zookeys. 2012 Aug 30;(218):65–75. doi: 10.3897/zookeys.218.2380 (PMC3433873; doi:10.3897/zookeys.218.2380)
Supplement: XML Treatment for Vomerina micora [file zookeys.218.2380-treatment3.xml]

<!DOCTYPE tp:taxon-treatment
  PUBLIC "-//TaxonX//DTD Taxonomic Treatment Publishing DTD v0 20100105//EN" "tax-treatment-NSO.dtd">
<tp:taxon-treatment xmlns:tp="http://www.plazi.org/taxpub"><tp:treatment-meta><mixed-citation publication-type="journal"><person-group><name><surname>Winterton</surname><given-names>Shaun L.</given-names></name><name><surname>Ferguson</surname><given-names>David J.</given-names></name></person-group><article-title>New species of 
                    <italic>Vomerina</italic> Winterton (Diptera, Therevidae, Agapophytinae) from Australia
                </article-title><source>Zookeys</source><day>30</day><month>8</month><year>2012</year><volume>2012</volume><issue>218</issue><fpage>65</fpage><lpage>75</lpage><pub-id pub-id-type="doi">10.3897/zookeys.218.2380</pub-id></mixed-citation></tp:treatment-meta><tp:nomenclature><tp:taxon-name>
                        <tp:taxon-name-part taxon-name-part-type="genus">Vomerina</tp:taxon-name-part>
                        <tp:taxon-name-part taxon-name-part-type="species">micora</tp:taxon-name-part>
                    <object-id xmlns:xlink="http://www.w3.org/1999/xlink" xlink:type="simple">urn:lsid:zoobank.org:act:79F15746-5D56-4BB6-8D2A-4CF20E68AC0F</object-id>
								<object-id xmlns:xlink="http://www.w3.org/1999/xlink" xlink:type="simple">http://species-id.net/wiki/Vomerina_micora</object-id>
								</tp:taxon-name><tp:taxon-status xmlns:xlink="http://www.w3.org/1999/xlink" xlink:type="simple">sp. n.</tp:taxon-status><xref ref-type="fig" rid="F5">Figs 5</xref><xref ref-type="fig" rid="F6"/><xref ref-type="fig" rid="F7">–7</xref></tp:nomenclature><tp:treatment-sec sec-type="Type material"><title>Type material.</title><p><bold>– Holotype</bold> female, AUSTRALIA: <bold>New South Wales:</bold> South Black Range, 8 km E Hoskinstown, Fluoro U.V. light trap [<named-content xmlns:xlink="http://www.w3.org/1999/xlink" content-type="dwc:verbatimCoordinates" xlink:type="simple">-35.4183, 149.5347</named-content>], 11.ii.2010, 1180m D. J. Ferguson (ANIC 29 029246)</p></tp:treatment-sec><tp:treatment-sec sec-type="Diagnosis"><title>Diagnosis.</title><p>Wing dark infuscate; scape cylindrical, shorter than flagellum; black setae on katatergite; silver pubescence on pleuron not extending onto abdomen; scutum with two faint dorsocentral stripes bordering a darker medial stripe; female abdominal segments 7–8 orange.</p></tp:treatment-sec><tp:treatment-sec sec-type="Description"><title>Description.</title><p>Body length: 6.5 mm. <italic>Head</italic>. Frons flat, rugose-striated medially, wider than ocellar tubercle at narrowest point, antennal base positioned low on frons; lower frons and face protruding only slightly with curved ridge above antennal base; frons glossy black, short setae sparsely distributed on upper frons, silver-grey pubescence on parafacial, oral cavity and along eye margin; ocellar tubercle flat, black; occiput concave, black, overlain with grey pubescence; few relatively strong short black postocular setae followed by weaker setae in several irregular rows; elongate black setae along lower postocular admixed with white setae along gena; gena black, overlain with silver-grey pubescence; palpus and labellum brown-black with sparse, dark setae; antenna two-thirds length of head; scape and pedicel black with short dark setae; scape about half length of flagellum, cylindrical, with grey pubescence; flagellum with red-brownish suffusion and grey pubescence. <italic>Thorax</italic>. Glossy black; scutum and scutellum overlain with grey-black pubescence<!--PageBreak--> admixed with relatively short, dark setae; scutum with pair of narrow dorsocentral stripes of sparse pale-grey pubescence bordering a darker medial stripe; scutal macrosetae black; pleuron and sternum glossy black; broad stripe of silver pubescence along pleuron from proepisternum to hind coxa; fore and middle coxae dark brown, hind coxa black; posterior surface of hind coxa with silver pubescence; elongate pale setae on proepisternum and coxae, black setae on katatergite; fore and middle femora dark brown, hind femur black; elongate yellowish-grey velutum patches to ventral surface of hind and apical half of fore femora; pale setae of various lengths on all femora; tibiae black to dark brown; mid and hind basitarsi dark yellow basally; wing dark infuscate, venation and stigma dark grey; haltere matte brown; scutal chaetotaxy (pairs): notopleural, 4; supra alar, 1; post alar, 1; dorsocentral, 4; scutellar, 1. <italic>Abdomen</italic>. Glossy black with short dark setae distributed evenly; erect whitish setae laterally on segments 1 and 2; segments 7 and 8 orange in colour with sparse, erect black setae. <italic>Female genitalia</italic>. Three spermathecae and a relatively small, simple spermathecal sac.</p><fig id="F5" position="float" orientation="portrait"><label>Figure 5.</label><caption><p><italic><tp:taxon-name>Vomerina micora</tp:taxon-name></italic> sp. n., female habitus. Body length = 8.0 mm.</p></caption><graphic xmlns:xlink="http://www.w3.org/1999/xlink" xlink:href="ZooKeys-218-065-g005.jpg" position="float" orientation="portrait" xlink:type="simple"/></fig><fig id="F6" position="float" orientation="portrait"><label>Figure 6.</label><caption><p><italic><tp:taxon-name>Vomerina micora</tp:taxon-name></italic> sp. n., female habitus, oblique view. Body length = 8.0 mm.</p></caption><graphic xmlns:xlink="http://www.w3.org/1999/xlink" xlink:href="ZooKeys-218-065-g006.jpg" position="float" orientation="portrait" xlink:type="simple"/></fig><fig id="F7" position="float" orientation="portrait"><label>Figure 7.</label><caption><p><italic><tp:taxon-name>Vomerina micora</tp:taxon-name></italic> sp. n., female habitus, lateral view. Body length = 8.0 mm.</p></caption><graphic xmlns:xlink="http://www.w3.org/1999/xlink" xlink:href="ZooKeys-218-065-g007.jpg" position="float" orientation="portrait" xlink:type="simple"/></fig></tp:treatment-sec><tp:treatment-sec sec-type="Etymology"><title>Etymology.</title><p>The species epithet is derived from Latin, <italic>mico</italic> shine; <italic>ora</italic> border; reference to the silver-grey pubescence border of the eye.</p></tp:treatment-sec><tp:treatment-sec sec-type="Comments"><title>Comments.</title><p><italic><tp:taxon-name>Vomerina micora</tp:taxon-name></italic> sp. n. is more slender in body than <italic><tp:taxon-name>Vomerina humbug</tp:taxon-name></italic> and <italic><tp:taxon-name>Vomerina comapenis</tp:taxon-name></italic> sp. n. and can be distinguished by the dorsocentral stripes on the scutum, short, cylindrical scape, and the pleural stripe not extending onto the abdomen. The orange terminal abdominal segments may prove to be a sexually dimorphic character, as is found in many other therevid species. The male is unknown.</p></tp:treatment-sec></tp:taxon-treatment>
